# Supplementary material for: Nutrition Labelling Practices and the Healthiness of Packaged Food and Beverage Products Available in Kenya
Source: Nutrients. 2026 Feb 9;18(4):566. doi: 10.3390/nu18040566 (PMC12942844; doi:10.3390/nu18040566)
Supplement: Supplementary file 1 [file nutrients-18-00566-s001.zip]

Archive with 1 entries (1 files):
- nutrients-4016906-supplementary.pdf
